# Supplementary material for: DNA barcoding for the efficient and accurate identification of medicinal polygonati rhizoma in China
Source: PLoS One. 2018 Jul 18;13(7):e0201015. doi: 10.1371/journal.pone.0201015 (PMC6051646; doi:10.1371/journal.pone.0201015)
Supplement: S1 File — (XLSX) [file pone.0201015.s006.xlsx]

## Sheet: Sheet1
			Samples no.	Sequences
			S1	ACAACTTTCCTCTAGACCTAGCTGCTGTTGAAGTTCCATCTATAAATGGATAAGATTTCCGTCTTAATGTATATGTATTAAGAATCGTTGAAGGAGTCATACCCAATATCTTGTTTTCATAAGATATTGGGTATAGCTCCCTTTTTTCCAAATTAATTAACGACGAGATTTATTATCGTTTCTCGCATGTCTCGCGAAAGTCAGAGTAGGCGCGAATTCTCCCAATTTGTGACCTACCATACGATCTGTTATATAAATAGGTAAATGTTCTTTTCCATTATGAACAGCGATTGTATGGCCAATCATTTTGGGTATAATGGTAGATGCCCGAGACCAAGTTACTATTATTTCTTTCTCCTCCCTCATGTTGAGTTTTTCAATTTTTCTCGATAAATGATT…
			S2	ACAACTTTCCTCTAGACCTAGCTGCTGTTGAAGTTCCATCTATAAATGGATAAGATTTCCGTCTTAATGTATATGTATTAAGAATCGTTGAAGGAGTCATACCCAATATCTTGTTTTCATAAGATATTGGGTATAGCTCCCTTTTTTCCAAATTAATTAACGACGAGATTTATTATCGTTTCTCGCATGTCTCGCGAAAGTCAGAGTAGGCGCGAATTCTCCCAATTTGTGACCTACCATACGATCTGTTATATAAATAGGTAAATGTTCTTTTCCATTATGAACAGCGATTGTATGGCCAATCATTTTGGGTATAATGGTAGATGCCCGAGACCAAGTTACTATTATTTCTTTCTCCTCCCTCATGTTGAGTTTTTCAATTTTTCTCGATAAATGATT…
			S3	ACAACTTTCCTCTAGACCTAGCTGCTGTTGAAGTTCCATCTATAAATGGATAAGATTTCCGTCTTAATGTATATGTATTAAGAATCGTTGAAGGAGTCATACCCAATATCTTGTTTTCATAAGATATTGGGTATAGCTCCCTTTTTTCCAAATTAATTAACGACGAGATTTATTATCGTTTCTCGCATGTCTCGCGAAAGTCAGAGTAGGCGCGAATTCTCCCAATTTGTGACCTACCATACGATCTGTTATATAAATAGGTAAATGTTCTTTTCCATTATGAACAGCGATTGTATGGCCAATCATTTTGGGTATAATGGTAGATGCCCGAGACCAAGTTACTATTATTTCTTTCTCCTCCCTCATGTTGAGTTTTTCAATTTTTCTCGATAAATGATT…
			S4	ACAACTTTCCTCTAGACCTAGCTGCTGTTGAAGTTCCATCTATAAATGGATAAGATTTCCGTCTTAATGTATATGTATTAAGAATCGTTGAAGGAGTCATACCCAATATCTTGTTTTCATAAGATATTGGGTATAGCTCCCTTTTTTCCAAATTAATTAACGACGAGATTTATTATCGTTTCTCGCATGTCTCGCGAAAGTCAGAGTAGGCGCGAATTCTCCCAATTTGTGACCTACCATACGATCTGTTATATAAATAGGTAAATGTTCTTTTCCATTATGAACAGCGATTGTATGGCCAATCATTTTGGGTATAATGGTAGATGCCCGAGACCAAGTTACTATTATTTCTTTCTCCTCCCTCATGTTGAGTTTTTCAATTTTTCTCGATAAATGATT…
			S5	ACAACTTTCCTCTAGACCTAGCTGCTGTTGAAGTTCCATCTATAAATGGATAAGATTTCCGTCTTAATGTATATGTATTAAGAATCGTTGAAGGAGTCATACCCAATATCTTGTTTTCATAAGATATTGGGTATAGCTCCCTTTTTTCCAAATTAATTAACGACGAGATTTATTATCGTTTCTCGCATGTCTCGCGAAAGTCAGAGTAGGCGCGAATTCTCCCAATTTGTGACCTACCATACGATCTGTTATATAAATAGGTAAATGTTCTTTTCCATTATGAACAGCGATTGTATGGCCAATCATTTTGGGTATAATGGTAGATGCCCGAGACCAAGTTACTATTATTTCTTTCTCCTCCCTCATGTTGAGTTTTTCAATTTTTCTCGATAAATGATT…
			S6	ACAACTTCCCTCTAGACCTAGCTGCTGTTGAAGTTCCATCTATAAATGGATAAGATTTCCGTCTTAATGTATATGTATTAAGAATCGTTGAAGGAGCTATACCCAATATCTTATGAAAACAAGATATTGGGTATAGCTCCCTTTTTTTCCAAATTAATTAACGACGAGATTTATTATCGTTTCTCGCATGTCTCGCGAAAGTCAGAGTAGGCGCGAATTCTCCCAATTTGTGACCTACCATACGATCTGTTATATAAATAGGTAAATGTTCTTTTCCATTATGAACAGCGATTGTATGGCCAATCATTTTGGGTATAATGGTAGATGCCCGAGACCAAGTTACTATTATTTCTTTCTCCTCCCTCATGTTGAGTTTTTCCATTTTTCTCGATAAATGAT…
			S7	ACAACTTCCCTCTAGACCTAGCTGCTGTTGAAGTTCCATCTATAAATGGATAAGATTTCCGTCTTAATGTATATGTATTAAGAATCGTTGAAGGAGCTATACCCAATATCTTATGAAAACAAGATATTGGGTATAGCTCCCTTTTTTTCCAAATTAATTAACGACGAGATTTATTATCGTTTCTCGCATGTCTCGCGAAAGTCAGAGTAGGCGCGAATTCTCCCAATTTGTGACCTACCATACGATCTGTTATATAAATAGGTAAATGTTCTTTTCCATTATGAACAGCGATTGTATGGCCAATCATTTTGGGTATAATGGTAGATGCCCGAGACCAAGTTACTATTATTTCTTTCTCCTCCCTCATGTTGAGTTTTTCCATTTTTCTCGATAAATGAT…
			S8	ACAACTTCCCTCTAGACCTAGCTGCTGTTGAAGTTCCATCTATAAATGGATAAGATTTCCATCTTAATGTATATGTATTAAGAATCGTTGAAGGAGCTATACCCAATATCTTGTTTTCATAAGATATTGGGTATAGCTCCCGTTTTTCCAAATTAATTAACGACGAGATTTATTATCGTTTCTCGCATGTCTCGCGAAAGTCAGAGTAGGCGCGAATTCTCCCAATTTGTGACCTACCATACGATCTGTTATATAAATAGGTAAATGTTCTTTTCCATTATGAACAGCGATTGTATGGCCAATCATTTTGGGTATAATGGTAGATGCCCGAGACCAAGTTACTATTATTTCTTTCTCCTCCCTCATGTTGAGTTTTTCAATTTTTCTCGATAAATGATT…
			S9	ACAACTTCCCTCTAGACCTAGCTGCTGTTGAAGTTCCATCTATAAATGGATAAGATTTCCATCTTAATGTATATGTATTAAGAATCGTTGAAGGAGCTATACCCAATATCTTGTTTTCATAAGATATTGGGTATAGCTCCCTTTTTTTCCAAATTAATTAACGACGAGATTTATTATCGTTTCTCGCATGTCTCGCGAAAGTCAGAGTAGGCGCGAATTCTCCCAATTTGTGACCTACCATACGATCTGTTATATAAATAGGTAAATGTTCTTTTCCATTATGAACAGCGATTGTATGGCCAATCATTTTGGGTATAATGGTAGATGCCCGAGACCAAGTTACTATTATTTCTTTCTCCTCCCTCATGTTGAGTTTTTCAATTTTTCTCGATAAATGAT…
			S10	ACAACTTCCCTCTAGACCTAGCTGCTGTTGAAGTTCCATCTATAAATGGATAAGATTTCCATCTTAATGTATATGTATTAAGAATCGTTGAAGGAGCTATACCCAATATCTTGTTTTCATAAGATATTGGGTATAGCTCCCGTTTTTCCAAATTAATTAACGACGAGATTTATTATCGTTTCTCGCATGTCTCGCGAAAGTCAGAGTAGGCGCGAATTCTCCCAATTTGTGACCTACCATACGATCTGTTATATAAATAGGTAAATGTTCTTTTCCATTATGAACAGCGATTGTATGGCCAATCATTTTGGGTATAATGGTAGATGCCCGAGACCAAGTTACTATTATTTCTTTCTCCTCCCTCATGTTGAGTTTTTCAATTTTTCTCGATAAATGATT…
			S11	ACAACTTCCCTCTAGACCTAGCTGCTGTTGAAGTTCCATCTATAAATGGATAAGATTTCCGTCTTAATGTATATGTATTAAGAATCGTTGAAGGAGTCATACCCAATATCTTGTTTTCATAAGATATTGGGTATAGCTCCCTTTATTAATTAACGACGAGATTTATTATCGTTTCTCGCATGTCTCGCGAAAGTCAGAGTAGGCGCGAATTCTCCCAATTTGTGACCTACCATACGATCTGTTATATAAATAGGTAAATGTTCTTTTCCATTATGAACAGCGATTGTATGGCCAATCATTTTGGGTATAATGGTAGATGCCCGAGACCAAGTTACTATTATTTCTTTCTCCTCCCTCATGTTGAGTTTTTCCATTTTTCTCGATAAATGATTAGCTACA…
			S12	ACAACTTTCCTCTAGACCTAGCTGCTGTTGAAGTTCCATCTATAAATGGATAAGATTTCCGTCTTAATGTATATGTATTAAGAATCGTTGAAGGAGTCATACCCAATATCTTGTTTTCATAAGATATTGGGTATAGCTCCCTTTTTTCCAAATTAATTAACGACGAGATTTATTATCGTTTCTCGCATGTCTCGCGAAAGTCAGAGTAGGCGCGAATTCTCCCAATTTGTGACCTACCATACGATCTGTTATATAAATAGGTAAATGTTCTTTTCCATTATGAACAGCGATTGTATGGCCAATCATTTTGGGTATAATGGTAGATGCCCGAGACCAAGTTACTATTATTTCTTTCTCCTCCCTCATGTTGAGTTTTTCAATTTTTCTCGATAAATGATT…
			S13	ACAACTTTCCTCTAGACCTAGCTGCTGTTGAAGTTCCATCTATAAATGGATAAGATTTCCGTCTTAATGTATATGTATTAAGAATCGTTGAAGGAGTCATACCCAATATCTTGTTTTCATAAGATATTGGGTATAGCTCCCTTTTTTCCAAATTAATTAACGACGAGATTTATTATCGTTTCTCGCATGTCTCGCGAAAGTCAGAGTAGGCGCGAATTCTCCCAATTTGTGACCTACCATACGATCTGTTATATAAATAGGTAAATGTTCTTTTCCATTATGAACAGCGATTGTATGGCCAATCATTTTGGGTATAATGGTAGATGCCCGAGACCAAGTTACTATTATTTCTTTCTCCTCCCTCATGTTGAGTTTTTCAATTTTTCTCGATAAATGATT…
			S14	ACAACTTCCCTCTAGACCTAGCTGCTGTTGAAGTTCCATCTATAAATGGATAAGATTTCCGTCTTAATGTATATGTATTAAGAATCGTTGAAGGAGCTATACCCAATATCTTATGAAAACAAGATATTGGGTATAGCTCCCTTTTTTTCCAAATTAATTAACGACGAGATTTATTATCGTTTCTCGCATGTCTCGCGAAAGTCAGAGTAGGCGCGAATTCTCCCAATTTGTGACCTACCATACGATCTGTTATATAAATAGGTAAATGTTCTTTTCCATTATGAACAGCGATTGTATGGCCAATCATTTTGGGTATAATGGTAGATGCCCGAGACCAAGTTACTATTATTTCTTTCTCCTCCCTCATGTTGAGTTTTTCCATTTTTCTCGATAAATGAT…
			S15	ACAACTTCCCTCTAGACCTAGCTGCTGTTGAAGTTCCATCTATAAATGGATAAGATTTCCGTCTTAATGTATATGTATTAAGAATCGTTGAAGGAGCTATACCCAATATCTTATGAAAACAAGATATTGGGTATAGCTCCCTTTTTTTCCAAATTAATTAACGACGAGATTTATTATCGTTTCTCGCATGTCTCGCGAAAGTCAGAGTAGGCGCGAATTCTCCCAATTTGTGACCTACCATACGATCTGTTATATAAATAGGTAAATGTTCTTTTCCATTATGAACAGCGATTGTATGGCCAATCATTTTGGGTATAATGGTAGATGCCCGAGACCAAGTTACTATTATTTCTTTCTCCTCCCTCATGTTGAGTTTTTCCATTTTTCTCGATAAATGAT…
			S16	ACAACTTTCCTCTAGACCTAGCTGCTGTTGAAGTTCCATCTATAAATGGATAAGATTTCCGTCTTAATGTATATGTATTAAGAATCGTTGAAGGAGTCATACCCAATATCTTGTTTTCATAAGATATTGGGTATAGCTCCCTTTTTTCCAAATTAATTAACGACGAGATTTATTATCGTTTCTCGCATGTCTCGCGAAAGTCAGAGTAGGCGCGAATTCTCCCAATTTGTGACCTACCATACGATCTGTTATATAAATAGGTAAATGTTCTTTTCCATTATGAACAGCGATTGTATGGCCAATCATTTTGGGTATAATGGTAGATGCCCGAGACCAAGTTACTATTATTTCTTTCTCCTCCCTCATGTTGAGTTTTTCAATTTTTCTCGATAAATGATT…
			S17	ACAACTTCCCTCTAGACCTAGCTGCTGTTGAAGTTCCATCTATAAATGGATAAGATTTCCGTCTTAATGTATATGTATTAAGAATCGTTGAAGGAGCTATACCCAATATCTTATGAAAACAAGATATTGGGTATAGCTCCCTTTTTTTCCAAATTAATTAACGACGAGATTTATTATCGTTTCTCGCATGTCTCGCGAAAGTCAGAGTAGGCGCGAATTCTCCCAATTTGTGACCTACCATACGATCTGTTATATAAATAGGTAAATGTTCTTTTCCATTATGAACAGCGATTGTATGGCCAATCATTTTGGGTATAATGGTAGATGCCCGAGACCAAGTTACTATTATTTCTTTCTCCTCCCTCATGTTGAGTTTTTCCATTTTTCTCGATAAATGAT…
			S18	ACAACTTTCCTCTAGACCTAGCTGCTGTTGAAGTTCCATCTATAAATGGATAAGATTTCCGTCTTAATGTATATGTATTAAGAATCGTTGAAGGAGTCATACCCAATATCTTGTTTTCATAAGATATTGGGTATAGCTCCCTTTTTTCCAAATTAATTAACGACGAGATTTATTATCGTTTCTCGCATGTCTCGCGAAAGTCAGAGTAGGCGCGAATTCTCCCAATTTGTGACCTACCATACGATCTGTTATATAAATAGGTAAATGTTCTTTTCCATTATGAACAGCGATTGTATGGCCAATCATTTTGGGTATAATGGTAGATGCCCGAGACCAAGTTACTATTATTTCTTTCTCCTCCCTCATGTTGAGTTTTTCAATTTTTCTCGATAAATGATT…
			S19	ACAACTTTCCTCTAGACCTAGCTGCTGTTGAAGTTCCATCTATAAATGGATAAGATTTCCGTCTTAATGTATATGTATTAAGAATCGTTGAAGGAGTCATACCCAATATCTTGTTTTCATAAGATATTGGGTATAGCTCCCCTTTCTCCCAATTTGTGACCTACCATACGATCTGTTATATAAATAGGTAAATGTTCTTTTCCATTATGAACAGCGATTGTATGGCCAATCATTTTGGGTATAATGGTAGATGCCCGAGACCAAGTTACTATTATTTCTTTCTCCTCCCTCATGTTGAGTTTTTCAATTTTTCTCGATAAATGATTAGCTACAAAAGGATTTTTTTTTAGTGAACGTGTCACAGCCGATTACTCCTTTTTTTTACATTTTAAAGATTGG…
			S20	ACAACTTTCCTCTAGACCTAGCTGCTGTTGAAGTTCCATCTATAAATGGATAAGATTTCCGTCTTAATGTATATGTATTAAGAATCGTTGAAGGAGTCATACCCAATATCTTGTTTTCATAAGATATTGGGTATAGCTCCCCTTTCTCCCAATTTGTGACCTACCATACGATCTGTTATATAAATAGGTAAATGTTCTTTTCCATTATGAACAGCGATTGTATGGCCAATCATTTTGGGTATAATGGTAGATGCCCGAGACCAAGTTACTATTATTTCTTTCTCCTCCCTCATGTTGAGTTTTTCAATTTTTCTCGATAAATGATTAGCTACAAAAGGATTTTTTTTTAGTGAACGTGTCACAGCCGATTACTCCTTTTTTTTACATTTTAAAGATTGG…
			S21	ACAACTTTCCTCTAGACCTAGCTGCTGTTGAAGTTCCATCTATAAATGGATAAGATTTCCGTCTTAATGTATATGTATTAAGAATCGTTGAAGGAGTCATACCCAATATCTTGTTTTCATAAGATATTGGGTATAGCTCCCCTTTCTCCCAATTTGTGACCTACCATACGATCTGTTATATAAATAGGTAAATGTTCTTTTCCATTATGAACAGCGATTGTATGGCCAATCATTTTGGGTATAATGGTAGATGCCCGAGACCAAGTTACTATTATTTCTTTCTCCTCCCTCATGTTGAGTTTTTCAATTTTTCTCGATAAATGATTAGCTACAAAAGGATTTTTTTTTAGTGAACGTGTCACAGCCGATTACTCCTTTTTTTTACATTTTAAAGATTGG…
			S22	ACAACTTTCCTCTAGACCTAGCTGCTGTTGAAGTTCCATCTATAAATGGATAAGATTTCCGTCTTAATGTATATGTATTAAGAATCGTTGAAGGAGTCATACCCAATATCTTGTTTTCATAAGATATTGGGTATAGCTCCCCTTTCTCCCAATTTGTGACCTACCATACGATCTGTTATATAAATAGGTAAATGTTCTTTTCCATTATGAACAGCGATTGTATGGCCAATCATTTTGGGTATAATGGTAGATGCCCGAGACCAAGTTACTATTATTTCTTTCTCCTCCCTCATGTTGAGTTTTTCCATTTTTCTCGATAAATGATTAGCTACAAAAGGATTTTTTTTTAGTGAACGTGTCACAGCCGATTACTCCTTTTTTTTACATTTTAAAGATTGG…
			S23	ACAACTTTCCTCTAGACCTAGCTGCTGTTGAAGTTCCATCTATAAATGGATAAGATTTCCGTCTTAATGTATATGTATTAAGAATCGTTGAAGGAGTCATACCCAATATCTTGTTTTCATAAGATATTGGGTATAGCTCCCTTTTTTCCAAATTAATTAACGACGAGATTTATTATCGTTTCTCGCATGTCTCGCGAAAGTCAGAGTAGGCGCGAATTCTCCCAATTTGTGACCTACCATACGATCTGTTATATAAATAGGTAAATGTTCTTTTCCATTATGAACAGCGATTGTATGGCCAATCATTTTGGGTATAATGGTAGATGCCCGAGACCAAGTTACTATTATTTCTTTCTCCTCCCTCATGTTGAGTTTTTCAATTTTTCTCGATAAATGATT…
			S24	ACAACTTTCCTCTAGACCTAGCTGCTGTTGAAGTTCCATCTATAAATGGATAAGATTTCCGTCTTAATGTATATGTATTAAGAATCGTTGAAGGAGTCATACCCAATATCTTGTTTTCATAAGATATTGGGTATAGCTCCCCTTTCTCCCAATTTGTGACCTACCATACGATCTGTTATATAAATAGGTAAATGTTCTTTTCCATTATGAACAGCGATTGTATGGCCAATCATTTTGGGTATAATGGTAGATGCCCGAGACCAAGTTACTATTATTTCTTTCTCCTCCCTCATGTTGAGTTTTTCAATTTTTCTCGATAAATGATTAGCTACAAAAGGATTTTTTTTTAGTGAACGTGTCACAGCCGATTACTCCTTTTTTTTACATTTTAAAGATTGG…
			S25	ACAACTTTCCTCTAGACCTAGCTGCTGTTGAAGTTCCATCTATAAATGGATAAGATTTCCGTCTTAATGTATATGTATTAAGAATCGTTGAAGGAGTCATACCCAATATCTTGTTTTCATAAGATATTGGGTATAGCTCCCCTTTCTCCCAATTTGTGACCTACCATACGATCTGTTATATAAATAGGTAAATGTTCTTTTCCATTATGAACAGCGATTGTATGGCCAATCATTTTGGGTATAATGGTAGATGCCCGAGACCAAGTTACTATTATTTCTTTCTCCTCCCTCATGTTGAGTTTTTCAATTTTTCTCGATAAATGATTAGCTACAAAAGGATTTTTTTTTAGTGAACGTGTCACAGCCGATTACTCCTTTTTTTTACATTTTAAAGATTGG…
			S26	ACAACTTTCCTCTAGACCTAGCTGCTGTTGAAGTTCCATCTATAAATGGATAAGATTTCCGTCTTAATGTATATGTATTAAGAATCGTTGAAGGAGTCATACCCAATATCTTGTTTTCATAAGATATTGGGTATAGCTCCCCTTTCTCCCAATTTGTGACCTACCATACGATCTGTTATATAAATAGGTAAATGTTCTTTTCCATTATGAACAGCGATTGTATGGCCAATCATTTTGGGTATAATGGTAGATGCCCGAGACCAAGTTACTATTATTTCTTTCTCCTCCCTCATGTTGAGTTTTTCAATTTTTCTCGATAAATGATTAGCTACAAAAGGATTTTTTTTTAGTGAACGTGTCACAGCCGATTACTCCTTTTTTTTACATTTTAAAGATTGG…
			S27	ACAACTTTCCTCTAGACCTAGCTGCTGTTGAAGTTCCATCTATAAATGGATAAGATTTCCGTCTTAATGTATATGTATTAAGAATCGTTGAAGGAGTCATACCCAATATCTTGTTTTCATAAGATATTGGGTATAGCTCCCTTTTTTCCAAATTAATTAACGACGAGATTTATTATCGTTTCTCGCATGTCTCGCGAAAGTCAGAGTAGGCGCGAATTCTCCCAATTTGTGACCTACCATACGATCTGTTATATAAATAGGTAAATGTTCTTTTCCATTATGAACAGCGATTGTATGGCCAATCATTTTGGGTATAATGGTAGATGCCCGAGACCAAGTTACTATTATTTCTTTCTCCTCCCTCATGTTGAGTTTTTCAATTTTTCTCGATAAATGATT…
			S28	ACAACTTCCCTTTAGACCTAGCTGCTGTTGAAGTTCCATCTATAAATGGATAAGATTTCCGTCTTAATGTATATGTATTAAGAATCGTTGAAGGAGCTATACCCAATATCTTATGAAAACAAGATATTGGGTATAGCTCCCTTTTTTTCCAAATTAATTAACGACGAGATTTATTATCGTTTCTCGCATGTCTCGCGAAAGTCAGAGTAGGCGCGAATTCTCCCAATTTGTGACCTACCATACGATCTGTTATATAAATAGGTAAATGTTCTTTTCCATTATGAACAGCGATTGTATGGCCAATCATTTTGGGTATAATGGTAGATGCCCGAGACCAAGTTACTATTATTTCTTTCTCCTCCCTCATGTTGAGTTTTTCCATTTTTCTCGATAAATGAT…
			S29	ACAACTTCCCTCTAGACCTAGCTGCTGTTGAAGTTCCATCTATAAATGGATAAGATTTCCGTCTTAATGTATATGTATTAAGAATCGTTGAAGGAGCTATACCCAATATCTTATGAAAACAAGATATTGGGTATAGCTCCCTTTTTTTCCAAATTAATTAACGACGAGATTTATTATCGTTTCTCGCATGTCTCGCGAAAGTCAGAGTAGGCGCGAATTCTCCCAATTTGTGACCTACCATACGATCTGTTATATAAATAGGTAAATGTTCTTTTCCATTATGAACAGCGATTGTATGGCCAATCATTTTGGGTATAATGGTAGATGCCCGAGACCAAGTTACTATTATTTCTTTCTCCTCCCTCATGTTGAGTTTTTCCATTTTTCTCGATAAATGAT…
			S30	ACAACTTCCCTCTAGACCTAGCTGCTGTTGAAGTTCCATCTATAAATGGATAAGATTTCCGTCTTAATGTATATGTATTAAGAATCGTTGAAGGAGTCATACCCAATATCTTGTTTTCATAAGATATTGGGTATAGCTCCCTTTTTTCCAAATTAATTAACGACGAGATTTATTATCGTTTCTCGCATGTCTCGCGAAAGTCAGAGTAGGCGCGAATTCTCCCAATTTGTGACCTACCATACGATCTGTTATATAAATAGGTAAATGTTCTTTTCCATTATGAACAGCGATTGTATGGCCAATCATTTTGGGTATAATGGTAGATGCCCGAGACCAAGTTACTATTATTTCTTTCTCCTCCCTCATGTTGAGTTTTTCAATTTTTCTCGATAAATGATT…
			S31	ACAACTTCCCTCTAGACCTAGCTGCTGTTGAAGTTCCATCTATAAATGGATAAGATTTCCGTCTTAATGTATATGTATTAAGAATCGTTGAAGGAGCTATACCCAATATCTTATGAAAACAAGATATTGGGTATAGCTCCCTTTTTTTCCAAATTAATTAACGACGAGATTTATTATCGTTTCTCGCATGTCTCGCGAAAGTCAGAGTAGGCGCGAATTCTCCCAATTTGTGACCTACCATACGATCTGTTATATAAATAGGTAAATGTTCTTTTCCATTATGAACAGCGATTGTATGGCCAATCATTTTGGGTATAATGGTAGATGCCCGAGACCAAGTTACTATTATTTCTTTCTCCTCCCTCATGTTGAGTTTTTCCATTTTTCTCGATAAATGAT…
			S32	ACAACTTTCCTCTAGACCTAGCTGCTGTTGAAGTTCCATCTATAAATGGATAAGATTTCCGTCTTAATGTATATGTATTAAGAATCGTTGAAGGAGTCATACCCAATATCTTGTTTTCATAAGATATTGGGTATAGCTCCCTTTTTTCCAAATTAATTAACGACGAGATTTATTATCGTTTCTCGCATGTCTCGCGAAAGTCAGAGTAGGCGCGAATTCTCCCAATTTGTGACCTACCATACGATCTGTTATATAAATAGGTAAATGTTCTTTTCCATTATGAACAGCGATTGTATGGCCAATCATTTTGGGTATAATGGTAGATGCCCGAGACCAAGTTACTATTATTTCTTTCTCCTCCCTCATGTTGAGTTTTTCAATTTTTCTCGATAAATGATT…
			S33	ACAACTTCCCTCTAGACCTAGCTGCTGTTGAAGTTCCATCTATAAATGGATAAGATTTCCGTCTTAATGTATATGTATTAAGAATCGTTGAAGGAGCTATACCCAATATCTTATGAAAACAAGATATTGGGTATAGCTCCCTTTTTTTCCAAATTAATTAACGACGAGATTTATTATCGTTTCTCGCATGTCTCGCGAAAGTCAGAGTAGGCGCGAATTCTCCCAATTTGTGACCTACCATACGATCTGTTATATAAATAGGTAAATGTTCTTTTCCATTATGAACAGCGATTGTATGGCCAATCATTTTGGGTATAATGGTAGATGCCCGAGACCAAGTTACTATTATTTCTTTCTCCTCCCTCATGTTGAGTTTTTCCATTTTTCTCGATAAATGAT…
			S34	ACAACTTTCCTCTAGACCTAGCTGCTGTTGAAGTTCCATCTATAAATGGATAAGATTTCCGTCTTAATGTATATGTATTAAGAATCGTTGAAGGAGTCATACCCAATATCTTGTTTTCATAAGATATTGGGTATAGCTCCCTTTTTTCCAAATTAATTAACGACGAGATTTATTATCGTTTCTCGCATGTCTCGCGAAAGTCAGAGTAGGCGCGAATTCTCCCAATTTGTGACCTACCATACGATCTGTTATATAAATAGGTAAATGTTCTTTTCCATTATGAACAGCGATTGTATGGCCAATCATTTTGGGTATAATGGTAGATGCCCGAGACCAAGTTACTATTATTTCTTTCTCCTCCCTCATGTTGAGTTTTTCAATTTTTCTCGATAAATGATT…
			S35	ACAACTTTCCTCTAGACCTAGCTGCTGTTGAAGTTCCATCTATAAATGGATAAGATTTCCGTCTTAATGTATATGTATTAAGAATCGTTGAAGGAGTCATACCCAATATCTTGTTTTCATAAGATATTGGGTATAGCTCCCTTTTTTCCAAATTAATTAACGACGAGATTTATTATCGTTTCTCGCATGTCTCGCGAAAGTCAGAGTAGGCGCGAATTCTCCCAATTTGTGACCTACCATACGATCTGTTATATAAATAGGTAAATGTTCTTTTCCATTATGAACAGCGATTGTATGGCCAATCATTTTGGGTATAATGGTAGATGCCCGAGACCAAGTTACTATTATTTCTTTCTCCTCCCTCATGTTGAGTTTTTCAATTTTTCTCGATAAATGATT…
			S36	ACAACTTTCCTCTAGACCTAGCTGCTGTTGAAGTTCCATCTATAAATGGATAAGATTTCCGTCTTAATGTATATGTATTAAGAATCGTTGAAGGAGTCATACCCAATATCTTGTTTTCATAAGATATTGGGTATAGCTCCCTTTTTTCCAAATTAATTAACGACGAGATTTATTATCGTTTCTCGCATGTCTCGCGAAAGTCAGAGTAGGCGCGAATTCTCCCAATTTGTGACCTACCATACGATCTGTTATATAAATAGGTAAATGTTCTTTTCCATTATGAACAGCGATTGTATGGCCAATCATTTTGGGTATAATGGTAGATGCCCGAGACCAAGTTACTATTATTTCTTTCTCCTCCCTCATGTTGAGTTTTTCAATTTTTCTCGATAAATGATT…
			S37	ACAACTTTCCTCTAGACCTAGCTGCTGTTGAAGTTCCATCTATAAATGGATAAGATTTCCGTCTTAATGTATATGTATTAAGAATCGTTGAAGGAGTCATACCCAATATCTTGTTTTCATAAGATATTGGGTATAGCTCCCTTTTTTCCAAATTAATTAACGACGAGATTTATTATCGTTTCTCGCATGTCTCGCGAAAGTCAGAGTAGGCGCGAATTCTCCCAATTTGTGACCTACCATACGATCTGTTATATAAATAGGTAAATGTTCTTTTCCATTATGAACAGCGATTGTATGGCCAATCATTTTGGGTATAATGGTAGATGCCCGAGACCAAGTTACTATTATTTCTTTCTCCTCCCTCATGTTGAGTTTTTCAATTTTTCTCGATAAATGATT…
			S38	ACAACTTTCCTCTAGACCTAGCTGCTGTTGAAGTTCCATCTATAAATGGATAAGATTTCCGTCTTAATGTATATGTATTAAGAATCGTTGAAGGAGTCATACCCAATATCTTGTTTTCATAAGATATTGGGTATAGCTCCCTTTTTTCCAAATTAATTAACGACGAGATTTATTATCGTTTCTCGCATGTCTCGCGAAAGTCAGAGTAGGCGCGAATTCTCCCAATTTGTGACCTACCATACGATCTGTTATATAAATAGGTAAATGTTCTTTTCCATTATGAACAGCGATTGTATGGCCAATCATTTTGGGTATAATGGTAGATGCCCGAGACCAAGTTACTATTATTTCTTTCTCCTCCCTCATGTTGAGTTTTTCAATTTTTCTCGATAAATGATT…
			S39	ACAACTTTCCTCTAGACCTAGCTGCTGTTGAAGTTCCATCTATAAATGGATAAGATTTCCGTCTTAATGTATATGTATTAAGAATCGTTGAAGGAGTCATACCCAATATCTTGTTTTCATAAGATATTGGGTATAGCTCCCTTTTTTCCAAATTAATTAACGACGAGATTTATTATCGTTTCTCGCATGTCTCGCGAAAGTCAGAGTAGGCGCGAATTCTCCCAATTTGTGACCTACCATACGATCTGTTATATAAATAGGTAAATGTTCTTTTCCATTATGAACAGCGATTGTATGGCCAATCATTTTGGGTATAATGGTAGATGCCCGAGACCAAGTTACTATTATTTCTTTCTCCTCCCTCATGTTGAGTTTTTCAATTTTTCTCGATAAATGATT…
